# Supplementary material for: The Impact of Diabetes Education on Continuous Glucose Monitoring in SUS-Dependent Patients in a Northeastern Brazilian City
Source: Life (Basel). 2024 Feb 28;14(3):320. doi: 10.3390/life14030320 (PMC10971600; doi:10.3390/life14030320)
Supplement: Supplementary file 1 [file life-14-00320-s001.zip]

Archive with 1 entries (1 files):
- life-2855934-supplementary.xlsx
