# Supplementary material for: The Impact of Diabetes Education on Continuous Glucose Monitoring in SUS-Dependent Patients in a Northeastern Brazilian City
Source: Life (Basel). 2024 Feb 28;14(3):320. doi: 10.3390/life14030320 (PMC10971600; doi:10.3390/life14030320)
Supplement: Supplementary file 1 [file life-14-00320-s001.zip › life-2855934-supplementary.xlsx]

## Sheet: A goup
DO YOU CONSIDER YOURSELF TO HAVE GOOD SELF-ESTEEM?	AM I HAPPY AS I AM?	DO I EXPRESS MY EMOTIONS EASILY?	AM I A FOCUSED PERSON TO ACHIEVE MY GOALS?	DO I CONSIDER MYSELF AN INDEPENDENT PERSON?	DO I HAVE EASE OF RELATIONSHIP WITH PEOPLE?	DO I FEEL EMPATHY FOR THE NEXT?	DO I ASSUME MY SOCIAL RESPONSIBILITIES?	DO I SOLVE PROBLEMS EASILY?	DO I CONTROL MY IMPULSES/DESIRE EASILY?	DO I CONSIDER MYSELF A FLEXIBLE PERSON?	DO I CONSIDER MYSELF A TOLERABLE PERSON?	DO I CONSIDER MYSELF AN OPTIMISTIC PERSON?
5	4	3	3	4	5	5	5	4	3	3	3	4
4	3	3	3	5	3	5	3	3	3	4	3	5
4	3	5	3	5	3	5	3	4	3	3	2	4
5	5	3	3	4	5	4	5	2	3	3	2	4
2	4	3	4	4	4	4	3	2	4	3	2	4
5	3	4	5	5	5	5	3	5	2	4	4	5
5	5	5	4	4	4	5	5	4	5	3	4	5
5	5	5	4	4	4	5	5	4	5	3	4	5
3	4	4	2	4	3	5	5	2	3	4	1	3
2	4	3	4	3	4	4	3	3	5	3	3	4
3	5	3	3	3	4	4	4	5	4	1	3	2
3	4	3	4	3	4	4	3	3	4	3	3	4
5	3	5	4	4	4	5	4	5	3	5	5	5
5	3	5	2	5	4	5	3	2	2	4	2	4
3	4	3	4	2	3	5	5	4	4	4	2	3
3	4	3	4	3	4	4	3	3	4	3	3	4
5	4	5	4	3	5	5	4	4	3	4	3	5
4	3	5	3	4	4	5	3	4	4	3	2	4
2	5	4	4	5	5	4	4	4	4	4	4	5
4	5	3	5	4	5	3	4	5	2	5	2	5
3	4	4	5	4	5	5	3	4	3	4	4	5
5	4	5	4	5	5	4	4	4	4	4	4	5
4	4	4	2	5	5	4	4	3	3	2	4	3
3	3	5	5	4	4	5	4	4	4	4	4	4
4	4	3	3	3	5	5	4	3	5	2	3	3
4	5	5	5	4	5	5	5	4	4	5	4	5
5	5	5	5	4	4	3	4	4	4	5	5	4
4	5	4	4	5	5	3	4	5	4	4	4	5
5	5	4	5	3	4	3	4	3	2	4	2	4
5	4	5	4	3	5	5	4	4	3	4	3	5
4	2	3	5	4	4	2	5	5	3	2	5	4
5	5	5	5	3	4	4	5	5	2	3	4	4
3	4	4	4	1	3	5	5	4	3	4	2	3
3	5	4	5	3	2	3	4	3	5	4	2	5
4	4	4	4	3	5	4	4	4	5	3	4	3
NEVER	1
ALMOST NEVER	2
SOMETIMES	3
ALMOST ALWAYS	4
ALWAYS	5

## Sheet: Frequency A group
Frequency and valid percentage (%) of the responses from group A participants:
DO YOU CONSIDER YOURSELF TO HAVE GOOD SELF-ESTEEM?			0 (0.0)	3 (8.6)	9 (25.7)	10 (28.6)	13 (37.1)
AM I HAPPY AS I AM?			0 (0.0)	1 (2.9)	7 (20.0)	15 (42.9)	12 (34.3)
DO I EXPRESS MY EMOTIONS EASILY?			0 (0.0)	0 (0.0)	12 (34.3)	10 (28.6)	13 (37.1)
AM I A FOCUSED PERSON TO ACHIEVE MY GOALS?			0 (0.0)	3 (8.6)	7 (20.0)	15 (42.9)	10 (28.6)
DO I CONSIDER MYSELF AN INDEPENDENT PERSON?			1 (2.9)	1 (2.9)	11 (31.4)	14 (40.0)	8 (22.9)
DO I HAVE EASE OF RELATIONSHIP WITH PEOPLE?			0 (0.0)	1 (2.9)	5 (14.3)	15 (42.9)	14 (40.0)
DO I FEEL EMPATHY FOR THE NEXT?			0 (0.0)	1 (2.9)	5 (14.3)	11 (42.9)	18 (51.4)
DO I ASSUME MY SOCIAL RESPONSIBILITIES?			0 (0.0)	0 (0.0)	10 (28.6)	15 (42.9)	10 (28.6)
DO I SOLVE PROBLEMS EASILY?			0 (0.0)	4 (11.4)	8 (22.9)	16 (45.7)	7 (20.0)
DO I CONTROL MY IMPULSES/DESIRE EASILY?			0 (0.0)	5 (14.3)	12 (34.3)	12 (34.3)	6 (17.1)
DO I CONSIDER MYSELF A FLEXIBLE PERSON?			1 (2.9)	3 (8.6)	12 (34.3)	15 (42.9)	4 (11.4)
DO I CONSIDER MYSELF A TOLERABLE PERSON?			1 (2.9)	10 (28.6)	9 (25.7)	12 (34.3)	3 (8.6)
DO I CONSIDER MYSELF AN OPTIMISTIC PERSON?			0 (0.0)	1 (2.9)	6 (17.1)	14 (40.0)	14 (40.0)
			NEVER	ALMOST NEVER	SOMETIMES	ALMOST AWAYS	AWAYS

## Sheet: B group
DO YOU CONSIDER YOURSELF TO HAVE GOOD SELF-ESTEEM?	AM I HAPPY AS I AM?	DO I EXPRESS MY EMOTIONS EASILY?	AM I A FOCUSED PERSON TO ACHIEVE MY GOALS?	DO I CONSIDER MYSELF AN INDEPENDENT PERSON?	DO I HAVE EASE OF RELATIONSHIP WITH PEOPLE?	DO I FEEL EMPATHY FOR THE NEXT?	DO I ASSUME MY SOCIAL RESPONSIBILITIES?	DO I SOLVE PROBLEMS EASILY?	DO I CONTROL MY IMPULSES/DESIRE EASILY?	DO I CONSIDER MYSELF A FLEXIBLE PERSON?	DO I CONSIDER MYSELF A TOLERABLE PERSON?	DO I CONSIDER MYSELF AN OPTIMISTIC PERSON?
5	5	5	4	4	4	5	4	5	3	5	4	5
5	4	4	5	5	5	5	3	4	3	4	4	5
4	3	5	3	4	4	5	3	4	2	3	2	4
5	5	4	5	3	4	3	4	3	2	4	2	5
4	5	5	5	4	5	5	5	4	4	5	4	5
4	4	3	3	3	5	5	4	3	2	2	3	3
5	5	4	4	5	5	4	4	4	4	4	4	5
4	3	3	3	5	3	4	3	3	3	4	3	5
5	5	5	5	3	4	4	5	5	2	3	4	4
5	5	5	5	4	4	5	4	4	4	4	4	4
3	4	4	2	2	3	5	5	4	3	4	2	3
5	5	3	3	4	5	5	5	4	3	3	3	4
5	4	5	4	3	5	5	4	4	3	4	3	5
3	4	3	4	3	4	4	3	3	4	3	3	4
5	5	5	4	4	4	5	5	4	5	3	4	5
5	5	3	3	3	4	4	4	5	4	2	3	2
4	4	4	4	3	5	4	4	4	4	3	4	3
4	3	5	3	4	4	5	3	4	2	3	2	4
5	5	4	5	3	2	3	4	3	2	4	2	5
5	4	5	4	3	5	5	4	4	3	4	3	5
3	4	3	4	3	4	4	3	3	4	3	3	4
5	5	5	4	4	4	5	5	4	5	3	4	5
5	5	5	4	4	4	5	4	5	3	5	4	5
5	4	4	5	5	5	5	3	4	3	4	4	5
5	5	5	5	4	4	5	4	4	4	4	4	4
3	4	4	2	2	3	5	5	2	3	4	2	3
5	5	3	3	4	5	5	5	4	3	3	3	4
2	5	4	4	5	5	4	4	4	4	4	4	5
3	4	3	4	3	4	4	3	3	4	3	3	4
5	5	4	4	5	5	4	4	4	4	4	4	5
2	4	4	2	3	5	4	4	4	3	3	4	3
3	4	3	4	3	4	4	3	3	4	3	3	4
2	3	5	3	4	4	5	3	2	2	3	2	4
4	2	3	5	2	5	3	5	5	3	2	5	4
3	4	4	2	2	3	5	5	4	3	4	2	3
NEVER	1
ALMOST NEVER	2
SOMETIMES	3
ALMOST ALWAYS	4
ALWAYS	5

## Sheet: Frequency B group
Frequency and valid percentage (%) of the responses from group B participants:
DO YOU CONSIDER YOURSELF TO HAVE GOOD SELF-ESTEEM?			0 (0.0)	3 (8.6)	7 (20.0)	7 (20.0)	18 (51.4)
AM I HAPPY AS I AM?			0 (0.0)	1 (2.9)	4 (11.4)	14 (40.0)	16 (45.7)
DO I EXPRESS MY EMOTIONS EASILY?			0 (0.0)	0 (0.0)	10 (28.6)	12 (34.3)	13 (37.1)
AM I A FOCUSED PERSON TO ACHIEVE MY GOALS?			0 (0.0)	4 (11.4)	8 (22.9)	14 (40.0)	9 (25.7)
DO I CONSIDER MYSELF AN INDEPENDENT PERSON?			0 (0.0)	4 (11.4)	13 (37.1)	12 (34.3)	6 (17.1)
DO I HAVE EASE OF RELATIONSHIP WITH PEOPLE?			0 (0.0)	1 (2.9)	4 (11.4)	16 (45.7)	14 (40.0)
DO I FEEL EMPATHY FOR THE NEXT?			0 (0.0)	0 (0.0)	3 (8.6)	12 (34.3)	20 (57.1)
DO I ASSUME MY SOCIAL RESPONSIBILITIES?			0 (0.0)	0 (0.0)	10 (28.6)	15 (42.9)	10 (28.6)
DO I SOLVE PROBLEMS EASILY?			0 (0.0)	2 (5.7)	8 (22.9)	20 (57.1)	5 (14.3)
DO I CONTROL MY IMPULSES/DESIRE EASILY?			0 (0.0)	7 (20.0)	14 (40.0)	12 (34.3)	2 (5.7)
DO I CONSIDER MYSELF A FLEXIBLE PERSON?			0 (0.0)	3 (8.6)	14 (40.0)	15 (42.9)	3 (8.6)
DO I CONSIDER MYSELF A TOLERABLE PERSON?			0 (0.0)	8 (22.9)	11 (31.4)	15 (42.9)	1 (2.9)
DO I CONSIDER MYSELF AN OPTIMISTIC PERSON?			0 (0.0)	1 (2.9)	6 (17.1)	13 (37.1)	15 (42.9)
			NEVER	ALMOST NEVER	SOMETIMES	ALMOST AWAYS	AWAYS
